# Supplementary material for: Hepatitis B virus promotes liver cancer by modulating the immune response to environmental carcinogens
Source: Nat Commun. 2025 Jun 27;16:5360. doi: 10.1038/s41467-025-60894-z (PMC12205058; doi:10.1038/s41467-025-60894-z)
Supplement: Supplementary file 3 — Dataset 1 [file 41467_2025_60894_MOESM3_ESM.xlsx]

## Sheet: Supplementary Data1
Patients and healthy controls characteristics
Samples ID	Group	Figure in which Data Shown	Age Range at Diagnosis	Diagnosis	HBsAg (IU/ml)	HBV DNA (IU/ml)	ALT (IU/ml)	IL-33 (pg/ml)
A1	HBV hepatitis	Fig. 5f, Supplementary Fig. 7c,e	71-80	chronic hepatitis B	768.2	20	147	379.047
A2	HBV hepatitis	Fig. 5f, Supplementary Fig. 7c,e	41-50	chronic hepatitis B	5	20	83	364.494
A3	HBV hepatitis	Fig. 5f, Supplementary Fig. 7c,e	61-70	chronic hepatitis B	232.4	100	72	308.274
A4	HBV hepatitis	Fig. 5f, Supplementary Fig. 7c,e	61-70	chronic hepatitis B	669.3	207	141	318.841
A5	HBV hepatitis	Fig. 5f, Supplementary Fig. 7c,e	71-80	chronic hepatitis B	243.9	20	82	550.696
A6	HBV hepatitis	Fig. 5f, Supplementary Fig. 7c,e	31-40	chronic hepatitis B	250	9550	70.3	256.441
A7	HBV hepatitis	Fig. 5f, Supplementary Fig. 7c,e	51-60	chronic hepatitis B	250	100	91	605.221
A8	HBV hepatitis	Fig. 5f, Supplementary Fig. 7c,e	41-50	chronic hepatitis B	689.6	703	127	437.858
A9	HBV hepatitis	Fig. 5f, Supplementary Fig. 7c,e	51-60	chronic hepatitis B	212.2	20	126	233.714
A10	HBV hepatitis	Fig. 5f, Supplementary Fig. 7c,e	61-70	chronic hepatitis B	805.6	96.5	210	556.378
A11	HBV hepatitis	Fig. 5f, Supplementary Fig. 7c,e	61-70	chronic hepatitis B	222.62	1270	408	234.511
A12	HBV hepatitis	Fig. 5f, Supplementary Fig. 7c,e	51-60	chronic hepatitis B	62.39	100	566	262.92
A13	HBV hepatitis	Fig. 5f, Supplementary Fig. 7c,e	51-60	chronic hepatitis B	410	20	270.4	375.671
A14	HBV hepatitis	Fig. 5f, Supplementary Fig. 7c,e	51-60	chronic hepatitis B	14.73	20	37	381.938
A15	HBV hepatitis	Fig. 5f, Supplementary Fig. 7c,e	61-70	chronic hepatitis B	250	100	85	278.197
A16	HBV hepatitis	Fig. 5f, Supplementary Fig. 7c,e	41-50	chronic hepatitis B	70.8	100	20.6	101.8
A17	HBV hepatitis	Fig. 5f, Supplementary Fig. 7c,e	41-50	chronic hepatitis B	30.9	13400	41.4	102.041
A18	HBV hepatitis	Fig. 5f, Supplementary Fig. 7c,e	71-80	chronic hepatitis B	250	100	16.5	92.2382
A19	HBV hepatitis	Fig. 5f, Supplementary Fig. 7c,e	41-50	chronic hepatitis B	1.07	20	28.2	376.527
A20	HBV hepatitis	Fig. 5f, Supplementary Fig. 7c,e	51-60	chronic hepatitis B	250	29	10	23.1136
A21	HBV hepatitis	Fig. 5f, Supplementary Fig. 7c,e	51-60	chronic hepatitis B	105.25	107	11	244.712
A22	HBV hepatitis	Fig. 5f, Supplementary Fig. 7c,e	71-80	chronic hepatitis B	250	100	13	110.577
A23	HBV hepatitis	Fig. 5f, Supplementary Fig. 7c,e	51-60	chronic hepatitis B	250	100	249	60.8454
A24	HBV hepatitis	Fig. 5f, Supplementary Fig. 7c,e	41-50	chronic hepatitis B	250	100	90	142.751
A25	HBV hepatitis	Fig. 5f, Supplementary Fig. 7c,e	41-50	chronic hepatitis B	250	100	530.5	35.9211
A26	HBV hepatitis	Fig. 5f, Supplementary Fig. 7c,e	41-50	chronic hepatitis B	250	100	109.9	90.8203
A27	HBV hepatitis	Fig. 5f, Supplementary Fig. 7c,e	51-60	chronic hepatitis B	250	317	121	192.961
A28	HBV hepatitis	Fig. 5f, Supplementary Fig. 7c,e	51-60	chronic hepatitis B	2.67	20	22	118.189
A29	HBV hepatitis	Fig. 5f, Supplementary Fig. 7c,e	61-70	chronic hepatitis B	130.29	20	26	237.535
A30	HBV hepatitis	Fig. 5f, Supplementary Fig. 7c,e	51-60	chronic hepatitis B	1.09	20	33.3	118.518
A31	HBV hepatitis	Fig. 5f, Supplementary Fig. 7c,e	61-70	chronic hepatitis B	153.1	100	25.3	62.2234
A32	HBV hepatitis	Fig. 5f, Supplementary Fig. 7c,e	71-80	chronic hepatitis B	1.45	100	43	111.465
A33	HBV hepatitis	Fig. 5f, Supplementary Fig. 7c,e	31-40	chronic hepatitis B	250	100	95.3	135.337
A34	HBV hepatitis	Fig. 5f, Supplementary Fig. 7c,e	51-60	chronic hepatitis B	250	74800	125.8	153.028
A35	HBV hepatitis	Fig. 5f, Supplementary Fig. 7c,e	61-70	chronic hepatitis B	148.21	100	97.5	62.2681
A36	HBV hepatitis	Fig. 5f, Supplementary Fig. 7c,e	31-40	chronic hepatitis B	250	100	55.6	30.4115
A37	HBV hepatitis	Fig. 5f, Supplementary Fig. 7c,e	41-50	chronic hepatitis B	250	145000	118.6	97.4496
A38	HBV hepatitis	Fig. 5f, Supplementary Fig. 7c,e	71-80	chronic hepatitis B	1.17	10600	214.3	140.352
A39	HBV hepatitis	Fig. 5f, Supplementary Fig. 7c,e	71-80	chronic hepatitis B	250	100	85.01	86.809
A40	HBV hepatitis	Fig. 5f, Supplementary Fig. 7c,e	61-70	chronic hepatitis B	250	100	87	82.4777
B1	Non-HBV hepatitis	Fig. 5f, Supplementary Fig. 7c	31-40	NASH	0.02	NA	132	380.443
B2	Non-HBV hepatitis	Fig. 5f, Supplementary Fig. 7c	51-60	NASH	0.02	NA	162	382.835
B3	Non-HBV hepatitis	Fig. 5f, Supplementary Fig. 7c	71-80	NASH	0.05	NA	131	379.346
B4	Non-HBV hepatitis	Fig. 5f, Supplementary Fig. 7c	11-20	NASH	0.05	NA	605	220.556
B5	Non-HBV hepatitis	Fig. 5f, Supplementary Fig. 7c	61-70	NASH	0.05	NA	74	247.868
B6	Non-HBV hepatitis	Fig. 5f, Supplementary Fig. 7c	51-60	autoimmune hepatitis	0.02	NA	89	333.195
B7	Non-HBV hepatitis	Fig. 5f, Supplementary Fig. 7c	51-60	NASH	0.02	NA	75	233.514
B8	Non-HBV hepatitis	Fig. 5f, Supplementary Fig. 7c	41-50	NASH	0.05	NA	121	243.981
B9	Non-HBV hepatitis	Fig. 5f, Supplementary Fig. 7c	41-50	NASH	0.02	NA	221	219.958
B10	Non-HBV hepatitis	Fig. 5f, Supplementary Fig. 7c	41-50	autoimmune hepatitis	0.02	NA	68	228.53
B11	Non-HBV hepatitis	Fig. 5f, Supplementary Fig. 7c	61-70	HCV	0.02	NA	62.7	199.922
B12	Non-HBV hepatitis	Fig. 5f, Supplementary Fig. 7c	51-60	HCV	0.02	NA	49.5	349.243
B13	Non-HBV hepatitis	Fig. 5f, Supplementary Fig. 7c	51-60	NASH	0.02	NA	44	62.4475
B14	Non-HBV hepatitis	Fig. 5f, Supplementary Fig. 7c	31-40	NASH	0.05	NA	27	115.836
B15	Non-HBV hepatitis	Fig. 5f, Supplementary Fig. 7c	51-60	NASH,	0.05	NA	38	55.7821
B16	Non-HBV hepatitis	Fig. 5f, Supplementary Fig. 7c	61-70	NASH	0.02	NA	59	51.9547
B17	Non-HBV hepatitis	Fig. 5f, Supplementary Fig. 7c	31-40	autoimmune hepatitis	0.05	NA	16.8	50.6935
B18	Non-HBV hepatitis	Fig. 5f, Supplementary Fig. 7c	51-60	NASH	0.02	NA	210	87.8017
B19	Non-HBV hepatitis	Fig. 5f, Supplementary Fig. 7c	51-60	HCV	0.02	NA	122	51.5188
B20	Non-HBV hepatitis	Fig. 5f, Supplementary Fig. 7c	71-80	NASH	0.05	NA	35	73.8628
B21	Non-HBV hepatitis	Fig. 5f, Supplementary Fig. 7c	51-60	NASH	0.02	NA	30	96.628
B22	Non-HBV hepatitis	Fig. 5f, Supplementary Fig. 7c	61-70	NASH	0.02	NA	441.4	71.9341
B23	Non-HBV hepatitis	Fig. 5f, Supplementary Fig. 7c	51-60	NASH	0.05	NA	68	95.3449
B24	Non-HBV hepatitis	Fig. 5f, Supplementary Fig. 7c	61-70	NASH	0.05	NA	145.7	82.5844
B25	Non-HBV hepatitis	Fig. 5f, Supplementary Fig. 7c	31-40	NASH	0.02	NA	46.6	78.2272
B26	Non-HBV hepatitis	Fig. 5f, Supplementary Fig. 7c	51-60	NASH	0.05	NA	164.8	83.8709
B27	Non-HBV hepatitis	Fig. 5f, Supplementary Fig. 7c	51-60	NASH	0.05	NA	23.3	75.9752
B28	Non-HBV hepatitis	Fig. 5f, Supplementary Fig. 7c	51-60	NASH	0.02	NA	40.1	79.3162
B29	Non-HBV hepatitis	Fig. 5f, Supplementary Fig. 7c	71-80	NASH	0.05	NA	388.4	86.5344
B30	Non-HBV hepatitis	Fig. 5f, Supplementary Fig. 7c	61-70	NASH	0.05	NA	82.1	61.8213
B31	Non-HBV hepatitis	Fig. 5f, Supplementary Fig. 7c	51-60	autoimmune hepatitis	0.05	NA	30.4	67.4145
B32	Non-HBV hepatitis	Fig. 5f, Supplementary Fig. 7c	61-70	autoimmune hepatitis	0.02	NA	24.3	73.1668
B33	Non-HBV hepatitis	Fig. 5f, Supplementary Fig. 7c	51-60	NASH	0.05	NA	46.6	65.408
B34	Non-HBV hepatitis	Fig. 5f, Supplementary Fig. 7c	61-70	NASH	0.02	NA	53	66.3365
B35	Non-HBV hepatitis	Fig. 5f, Supplementary Fig. 7c	51-60	NASH	0.05	NA	45.2	72.1304
B36	Non-HBV hepatitis	Fig. 5f, Supplementary Fig. 7c	61-70	NASH	0.05	NA	20	58.4926
B37	Non-HBV hepatitis	Fig. 5f, Supplementary Fig. 7c	31-40	NASH	0.02	NA	383.3	70.4718
B38	Non-HBV hepatitis	Fig. 5f, Supplementary Fig. 7c	61-70	NASH	0.05	NA	52.3	55.1591
B39	Non-HBV hepatitis	Fig. 5f, Supplementary Fig. 7c	51-60	NASH	0.05	NA	401.6	60.3173
B40	Non-HBV hepatitis	Fig. 5f, Supplementary Fig. 7c	61-70	NASH	0.02	NA	200	60.3612
C1	healthy control	Fig. 5f, Supplementary Fig. 7c	31-40	healthy control	0.02	NA	12	131.343
C2	healthy control	Fig. 5f, Supplementary Fig. 7c	61-70	healthy control	0.02	NA	10	120.677
C3	healthy control	Fig. 5f, Supplementary Fig. 7c	31-40	healthy control	0	NA	10	118.882
C4	healthy control	Fig. 5f, Supplementary Fig. 7c	61-70	healthy control	0.02	NA	14	99.3452
C5	healthy control	Fig. 5f, Supplementary Fig. 7c	51-60	healthy control	0	NA	7.4	127.654
C6	healthy control	Fig. 5f, Supplementary Fig. 7c	61-70	healthy control	0.05	NA	18	117.985
C7	healthy control	Fig. 5f, Supplementary Fig. 7c	51-60	healthy control	0.05	NA	19	116.789
C8	healthy control	Fig. 5f, Supplementary Fig. 7c	51-60	healthy control	0.05	NA	24	135.429
C9	healthy control	Fig. 5f, Supplementary Fig. 7c	61-70	healthy control	0.02	NA	10.6	57.6365
C10	healthy control	Fig. 5f, Supplementary Fig. 7c	51-60	healthy control	0	NA	14.4	66.1036
C11	healthy control	Fig. 5f, Supplementary Fig. 7c	21-30	healthy control	0.02	NA	9.5	67.1792
C12	healthy control	Fig. 5f, Supplementary Fig. 7c	71-80	healthy control	0.05	NA	10.8	44.3128
C13	healthy control	Fig. 5f, Supplementary Fig. 7c	61-70	healthy control	0.05	NA	39	43.7467
C14	healthy control	Fig. 5f, Supplementary Fig. 7c	41-50	healthy control	0.02	NA	16.3	45.3885
C15	healthy control	Fig. 5f, Supplementary Fig. 7c	71-80	healthy control	0.02	NA	12.6	58.7942
C16	healthy control	Fig. 5f, Supplementary Fig. 7c	21-30	healthy control	0	NA	14.7	54.7876
C17	healthy control	Fig. 5f, Supplementary Fig. 7c	31-40	healthy control	0.05	NA	31.3	40.2624
C18	healthy control	Fig. 5f, Supplementary Fig. 7c	81-90	healthy control	0	NA	18.6	40.5945
C19	healthy control	Fig. 5f, Supplementary Fig. 7c	81-90	healthy control	0.02	NA	18.4	42.9422
C20	healthy control	Fig. 5f, Supplementary Fig. 7c	71-80	healthy control	0.02	NA	11	40.7613
C21	healthy control	Fig. 5f, Supplementary Fig. 7c	71-80	healthy control	0.05	NA	8.5	42.3547
C22	healthy control	Fig. 5f, Supplementary Fig. 7c	31-40	healthy control	0.02	NA	29.5	40.1632
C23	healthy control	Fig. 5f, Supplementary Fig. 7c	41-50	healthy control	0.02	NA	25.6	41.5692
C24	healthy control	Fig. 5f, Supplementary Fig. 7c	51-60	healthy control	0	NA	16	42.4579
D1	HBV+ patient with other liver diseases	Supplementary Fig. 7d, e	61-70	HCC	450	100	37.7	160.896
D2	HBV+ patient with other liver diseases	Supplementary Fig. 7d, e	51-60	HCC	34.02	100	27.5	183.664
D3	HBV+ patient with other liver diseases	Supplementary Fig. 7d, e	41-50	HCC	174.22	100	140.3	190.426
D4	HBV+ patient with other liver diseases	Supplementary Fig. 7d, e	51-60	HCC	170.91	418	26.6	205.53
D5	HBV+ patient with other liver diseases	Supplementary Fig. 7d, e	51-60	HCC	1.05	100	51	47.0593
D6	HBV+ patient with other liver diseases	Supplementary Fig. 7d, e	51-60	HCC	475.5	100	41	189.525
D7	HBV+ patient with other liver diseases	Supplementary Fig. 7d, e	61-70	HCC	665.2	350000	46.5	196.062
D8	HBV+ patient with other liver diseases	Supplementary Fig. 7d, e	41-50	HCC	504.8	144	32.3	189.074
D9	HBV+ patient with other liver diseases	Supplementary Fig. 7d, e	41-50	HCC	732	188000	94.4	195.611
D10	HBV+ patient with other liver diseases	Supplementary Fig. 7d, e	41-50	hepatic metastatic cancer	128.2	6270	95.8	40.973
D11	HBV+ patient with other liver diseases	Supplementary Fig. 7d, e	71-80	HCC	926.4	11100	28.3	426.216
D12	HBV+ patient with other liver diseases	Supplementary Fig. 7d, e	41-50	HCC	550	1020	13.3	195.386
D13	HBV+ patient with other liver diseases	Supplementary Fig. 7d, e	41-50	HCC	1055	429000	71.1	222.436
D14	HBV+ patient with other liver diseases	Supplementary Fig. 7d, e	71-80	cirrhosis	384	1890	42	189.976
D15	HBV+ patient with other liver diseases	Supplementary Fig. 7d, e	51-60	HCC	532.2	5240	25.4	182.988
D16	HBV+ patient with other liver diseases	Supplementary Fig. 7d, e	51-60	cirrhosis	21.65	20	27.7	206.431
D17	HBV+ patient with other liver diseases	Supplementary Fig. 7d, e	71-80	HCC	630.2	209000	32.5	192.681
D18	HBV+ patient with other liver diseases	Supplementary Fig. 7d, e	51-60	HCC	250.63	135000	99.1	147.597
D19	HBV+ patient with other liver diseases	Supplementary Fig. 7d, e	51-60	HCC	130	251	575	225.141
D20	HBV+ patient with other liver diseases	Supplementary Fig. 7d, e	51-60	hepatic cyst	840	57700	52.7	236.637
D21	HBV+ patient with other liver diseases	Supplementary Fig. 7d, e	51-60	HCC	278.8	6600000	86.2	130.014
D22	HBV+ patient with other liver diseases	Supplementary Fig. 7d, e	51-60	HCC	4.27	100	29	239.117
D23	HBV+ patient with other liver diseases	Supplementary Fig. 7d, e	71-80	HCC	550.1	100	20.5	216.575
D24	HBV+ patient with other liver diseases	Supplementary Fig. 7d, e	61-70	HCC	366.3	100	11.8	195.16
D25	HBV+ patient with other liver diseases	Supplementary Fig. 7d, e	51-60	HCC	153.1	100	25.3	295.923
D26	HBV+ patient with other liver diseases	Supplementary Fig. 7d, e	51-60	hepatic cyst	647.5	21500	50.1	237.99
D27	HBV+ patient with other liver diseases	Supplementary Fig. 7d, e	51-60	HCC	1.29	20	33.3	216.35
D28	HBV+ patient with other liver diseases	Supplementary Fig. 7d, e	51-60	HCC	268.9	100	10.4	244.302
D29	HBV+ patient with other liver diseases	Supplementary Fig. 7d, e	61-70	HCC	85.94	54700	34.1	198.767
D30	HBV+ patient with other liver diseases	Supplementary Fig. 7d, e	61-70	hepatic cyst	836.2	100	15.9	699.199
D31	HBV+ patient with other liver diseases	Supplementary Fig. 7d, e	61-70	HCC	39.9	201	135.5	203.952
D32	HBV+ patient with other liver diseases	Supplementary Fig. 7d, e	61-70	HCC	121.48	100	32.4	240.019
E1	HBV- patient with other liver diseases	Supplementary Fig. 7d	61-70	HCC	0.02	NA	32	58.1049
E2	HBV- patient with other liver diseases	Supplementary Fig. 7d	31-40	HCC	0.02	NA	38	43.4526
E3	HBV- patient with other liver diseases	Supplementary Fig. 7d	61-70	hepatic cyst	0.02	NA	18	5.3566
E4	HBV- patient with other liver diseases	Supplementary Fig. 7d	21-30	fatty liver	0.02	NA	27	4.2295
E5	HBV- patient with other liver diseases	Supplementary Fig. 7d	51-60	Liver hemangioma	0.02	NA	38	40.7475
E6	HBV- patient with other liver diseases	Supplementary Fig. 7d	41-50	Liver hemangioma	0.02	NA	8.8	47.961
E7	HBV- patient with other liver diseases	Supplementary Fig. 7d	61-70	hepatic cyst	0.02	NA	25.9	45.2559
E8	HBV- patient with other liver diseases	Supplementary Fig. 7d	51-60	Liver hemangioma	0.02	NA	16.6	42.3255
E9	HBV- patient with other liver diseases	Supplementary Fig. 7d	31-40	liver lipoma	0.02	NA	13.4	37.5917
E10	HBV- patient with other liver diseases	Supplementary Fig. 7d	31-40	liver lipoma	0.02	NA	14.3	84.0282
E11	HBV- patient with other liver diseases	Supplementary Fig. 7d	71-80	HCC	0.02	NA	34.8	45.2559
E12	HBV- patient with other liver diseases	Supplementary Fig. 7d	51-60	hepatic cyst	0.05	NA	19	49.3135
E13	HBV- patient with other liver diseases	Supplementary Fig. 7d	41-50	hepatic cyst	0.05	NA	11	117.841
E14	HBV- patient with other liver diseases	Supplementary Fig. 7d	41-50	fatty liver	0.02	NA	24	32.407
E15	HBV- patient with other liver diseases	Supplementary Fig. 7d	41-50	cirrhosis	0.02	NA	20.6	53.5965
