# Supplementary material for: Hepatitis B virus promotes liver cancer by modulating the immune response to environmental carcinogens
Source: Nat Commun. 2025 Jun 27;16:5360. doi: 10.1038/s41467-025-60894-z (PMC12205058; doi:10.1038/s41467-025-60894-z)
Supplement: Supplementary file 4 — Dataset 2 [file 41467_2025_60894_MOESM4_ESM.xlsx]

## Sheet: Western Blot Antibodies
Antibodies used for western blotting
Primary antibodies	Clone	Company	Dilution	Amount per gel
p-TBK1	D52C2	Cell Signaling Technology, Danvers, MA	1:1000	10 μL
p-IRF3	D601M	Cell Signaling Technology	1:1000	10 μL
TBK1	D1B4	Cell Signaling Technology	1:1000	10 μL
IRF3	D83B9	Cell Signaling Technology	1:1000	10 μL
GAPDH	D16H11	Cell Signaling Technology	1:1000	10 μL
Secondary antibodies	Cat #	Company	Dilution
Peroxidase Goat Anti-Rabbit IgG (H+L)	111-035-003	Jackson ImmunoResearch, West Grove, PA	1:5000	2 μL

## Sheet: Immunofluorescence Antibodies
Antibodies used for immunofluorescence staining
Primary antibodies	Clone	Company	Dilution	Amount per sample
CD45	Polyclonal	Abcam	1:500	0.5 μL
CD3	CD3-12	Abcam	1:500	0.5 μL
CD8	D4W2Z	Cell Signaling Technology	1:500	0.5 μL
CD44	E7K2Y	Cell Signaling Technology	1:200	1 μL
E-cadherin	36/E-cad	BD Biosciences, Franklin Lakes, NJ	1:200	1 μL
aSMA	D4K9N	Cell Signaling Technology	1:100	2 μL
Secondary antibodies	Cat #	Company
Goat anti-Rabbit IgG, Alexa Fluor 488 conjugate	A11034	Thermo Fisher Scientific, Waltham, MA	1:200	1 μL
Goat anti-mouse IgG(H+L)，AF488	1031-30	Southern Biotech	1:200	1 μL
Goat anti-Rabbit IgG, Alexa Fluor 568 conjugate	A11036	Thermo Fisher scientific	1:200	1 μL
Goat anti-Rat IgG(H+L)，Alexa Fluor 647	A21247	Thermo Fisher scientific	1:200	1 μL
Goat anti-Rabbit IgG, Alexa Fluor 635 conjugate	A31577	Thermo Fisher scientific	1:200	1 μL

## Sheet: Immunohistochemistry Αntibodies
Antibodies used for immunohistochemical staining
Primary antibodies	Clone	Company	Dilution	Amount per sample
IL-33 (mouse)	Nessy-1	ENZO, Farmingdale, NY	1:200	1 μL
IL-33 (human)	Polyclonal	Millipore Sigma, Burlington, MA	1:200	1 μL
HMGB1	D3E5	Cell Signaling Technology	1:200	1 μL
PCNA	PC10	Cell Signaling Technology	1:5000	0.2 μL
γH2AX	20E3	Cell Signaling Technology	1:500	0.5 μL
HBcAg	EPR28251-34	Abcam, Waltham, MA	1:800	0.5 μL
Secondary antibodies	Cat #	Company
Goat anti-Rabbit IgG	550338	BD bioscience	1:200	1 μL
Goat anti-Mouse IgG	405303	Biolegend	1:200	1 μL
Staining kits	Cat #	Company
Antigen unmasking solution	H3300	Vector Laboratories, Burlingame, CA		5 mL
VECTASTAIN Elite ABC universal Kit	PK6200	Vector Laboratories		15 μL
ImmPACT DAB chromogen staining kit	SK-4105	Vector Laboratories		15 μL

## Sheet: Flow Cytometry Antibodies
Antibodies used for flow cytometry
FACS antibodies	Cat #	Company	Dilution	Amount per sample
BV605-CD45	30-F11	Biolegend, San Diego, CA	1:200	0.5 μL
PE-CD3	145-2C11	Biolegend	1:200	0.5 μL
eFluor 450-CD3	145-2C11	ebioscience, San Diego, CA	1:200	0.5 μL
APC/Cy7-CD4	RM4-5	Biolegend	1:200	0.5 μL
BV395-CD8	53-6.7	BD bioscience, Franklin Lakes, NJ	1:200	0.5 μL
FITC-ST2	DJ8	MDBIOPRODUCTS, Switzerland	1:200	0.5 μL
AF700-CD25	PC61	Biolegend	1:200	0.5 μL
PerCP/Cy5-GATA3	16E10A23	Biolegend	1:100	1 μL
APC-FoxP3	FJK-16s	ebioscience	1:100	1 μL
BV421-IL10	JES5-16E3	BD bioscience	1:100	1 μL
PerCP/Cy5-TGFbeta1	TW7-16B4	Biolegend	1:100	1 μL
