# Supplementary material for: Hepatitis B virus promotes liver cancer by modulating the immune response to environmental carcinogens
Source: Nat Commun. 2025 Jun 27;16:5360. doi: 10.1038/s41467-025-60894-z (PMC12205058; doi:10.1038/s41467-025-60894-z)
Supplement: Supplementary file 5 — Dataset 3 [file 41467_2025_60894_MOESM5_ESM.xlsx]

## Sheet: Sheet1
PCR primers for mouse genotyping
Gene name	primers				Band size (bp)
Il33 knockout	forward wild-type: GAGAGATCAAATGAGGCC				357 bp	Wild-type
	forward mutant: GGTCGCTACCATTACCAG				398 bp	Knockout
	reverse common: GCTGGAGACCAGACTTGT
Foxp3-Cre	forward: AGG ATG TGA GGG ACT ACC TCC TGT A				346 bp	Cre
	reverse: TCC TTC ACT CTG ATT CTG GCA ATT T
ST2 knockout	forward wild-type: TGTTGAAGCCAAGAGCTTACC				500bp	Wild-type
	reverse wild-type: TTGGCTTCTTTTAATAGGCCC				377 bp	Knockout
	forward mutant: GATCTCCTGTCATCTCACCTTG
	reverse mutant: GCCAACGCTATGTCCTGATA
ST2 flox	forward wild-type: CGGCCACCAGATCATTCACAGTTGAAGGTA				296 bp	Wild-type
	forward flox: CCATACTGTGAGATGGCGC				145 bp	Flox
	reverse common: GGAGGAAGGAGGAAATTCAGACTGGGTTAT
Irf3 knockout	forward common: GAACCTCGGAGTTATCCCGAAGG				350 bp	Wild-type
	reverse wild-type: GTTTGAGTTATCCCTGCACTTGGG				450 bp	Knockout
	reverse mutant: TCGTGCTTTACGCTATCGCCGCTCCCGATT
