# Supplementary material for: Hepatitis B virus promotes liver cancer by modulating the immune response to environmental carcinogens
Source: Nat Commun. 2025 Jun 27;16:5360. doi: 10.1038/s41467-025-60894-z (PMC12205058; doi:10.1038/s41467-025-60894-z)
Supplement: Supplementary file 8 — Source Data [file 41467_2025_60894_MOESM8_ESM.xlsx]

## Sheet: Fig 1c
Tumor area at 8M
Mouse number	HBV+DEN	Sham+DEN	HBV+PBS	Sham+PBS
1	1.84769	0.981678	0	0
2	3.59929	1.42292	0	0
3	12.1486	2.48596	0	0
4	9.39774	0	0	0
5	3.23514	2.65827	0	0
6	9.58487	0	0	0
7	20.9939	1.77178	0	0
8		0.771884
Average	8.68674	1.26156	0	0
SD	6.67254	1.01682	0	0
p-value, one-way ANOVA
Tumor area	HBV+DEN vs Sham+DEN		p =	0.0011
	Sham+DEN vs HBV+PBS		p =	0.8817

## Sheet: Fig 1d
% Survival
Days post-cancer induction	HBV+DEN	Sham+DEN	HBV+PBS	Sham+PBS
					1 = reached moribund stage
166	1				0 = did not reach moribund stage
270	0
210	1				p-value, log rank test
263	1				% Survival	HBV+DEN vs Sham+DEN		p =	0.011
260	1
228	1
270	0
270	0
270	0
270	0
270	0
253	1
270		0
270		0
270		0
270		0
270		0
270		0
270		0
270		0
270		0
270		0
270			0
270			0
270			0
270			0
270			0
270			0
270			0
270			0
270			0
270			0
270			0
270			0
270			0
270			0
270			0
270			0
270				0
270				0
270				0
270				0
270				0
270				0
270				0
270				0
270				0
270				0

## Sheet: Fig 1f
No. of PCNA+ Cells/100 hepatocytes
	HBV+DEN	Sham+DEN	HBV+PBS	Sham+PBS
	12.6437	1.84211	9.16335	4.45342
	49.8994	1.95122	5.51331	3.05154
	47.1646	2.3913	5.22876	2.02543
	41.7266	5.09434	5.24691	2
	37.3379	3.10345	5.00951
	37.8711	2.85714	4.49134
	37.3626	1.94444	5.03966	9.87654
	38.2632	3.5		12.2485
		1.35135	3.90244	11.9146
	57.1429	2.14286	2.78422
	53.2394	2.5	8.46154	7.73333
	54.0856	5.83333	8.7886	6.83333
	50.4923	1.76471	8.8208	9.68944
	46.8108	0.857143	7.75134	8.91089
	47.3874	1.37931	6.96452	8.285
	44.5319	2.33333	6.71642	7.56302
		1.6129		6.69507
	77.4436	2.22222	18.4685
	78.8396	1.5	19.457	1.21212
	72.4057	1.46341	18.4325	0.842105
	70.4918		16.4905	0.809061
	71.684	0.4158	16.624	0.774194
	48.1876	1.0479	17.5089	0.742312
	45.7464	1		0.893655
	41.6452	1	2.51256
	47.3233	1	1.63044
	43.4344	1	1.47059
	42.6388		1.49864
	43.9592	26.9231	1.507
	90	28.3019	1.4197
		24.3151
	20.2186	22.0152	28.7879
	68.0556	22.6198	13.2565
	53.3214	23.8688	14.9495
	57.1616		12.1805
	53.1217		13.2765
	46.1469		13.522
	44.9074
	44.2084		1
			2
	19.8864		1
	65.2439		1
	68.4987		1
	69.317		1
	78.1407		3.09278
	78.3333		3.85604
	69.5274		3.59589
	65.7171		3.47044
	59.7799		3.10238
	55.3936
	54.0592
Average	53.2085	6.28601	7.52258	5.32768
SD	16.2224	9.09886	6.62748	4.06738
p-value, one-way ANOVA
No. of PCNA+ cells/ 100 hepatocytes	HBV+DEN vs Sham+DEN		p = 2E-15
	HBV+DEN vs HBV+PBS		p = 2E-15
	HBV+DEN vs Sham+PBS		p = 2E-15

## Sheet: Fig 2b
No. of CD45+ Cells per HPF
	HBV+DEN	Sham+DEN	HBV+PBS	Sham+PBS
	25.2	19.3	10.8	14.9
	20.1	14.9	12	10.4
	27.4	9.7	12.9	12
	22.7	19.4	8.2	13.3
	38.9	18.5	12.9	12.2
	22.6	16.4	8.1	11
	18.3	15.4	13.4	12.1
	26.2	16.6	9.4	10.6
			8	11
			8.9	7.2
			10.1
			8.7
Average	25.175	16.275	10.2833	11.47
SD	6.32631	3.15945	2.04887	2.02487
p-value, one-way ANOVA
No. of CD45+ cells per HPF	HBV+DEN vs Sham+DEN		p =	0.0001
	Sham+DEN vs HBV+PBS		p =	0.0043
	HBV+PBS vs Sham+PBS		p =	0.8645
	HBV+DEN vs HBV+PBS		p =	7e-10
	HBV+DEN vs Sham+PBS		p =	1.14e-08

## Sheet: Fig 2e
IL-33 (pg/mg)
Mouse number	HBV+DEN	Sham+DEN
1	246.58	272.04
2	243.44	126.68
3	256	137.3
4	259.11	139.16
5	255.72	220.46
6	230	205.48
7	288.47	152.46
8	148.88	248
9	298.31	77.87
10	133.33
Average	235.984	175.494
SD	54.0503	63.9552
p-value, unpaired t-test
IL-33	HBV+DEN vs Sham+DEN		p =	0.0392

## Sheet: Fig 2g
No. of IL-33 high cells/100cells
HBV+DEN	Sham+DEN				HBV+DEN	Sham+DEN
17.4109	9.47251			Average	21.3638	11.8797
21.4023	9.66285			SD	7.25836	5.65213
20.297	10.5309
21.5048	13.3308			p-value, unpaired t-test
21.2945	11.1175			No.of IL-33 high cells/100cells	HBV+DEN vs Sham+DEN		p =	2.91e-09
31.5668	10.5922
26.4278	9.60452
27.1518	9.92357
28.3882	10.7407
26.6919	11.5897
23.0177	23.6524
22.1826	16.7038
20.6642	15.4834
20.297	16.0237
12.6	15.8224
16.5569	14.7266
21.1015	14.8841
20.3554	10.3641
21.1328	7.97421
19.7291	8.00694
22.5568	7.87549
23.8984	20.2345
22.9589	2.48326
23.3777	20.6279
22.6271	8.78553
23.7337	7.74152
19.1916	4.315
6.94729	7.40861
7.05231	7.58123
6.63265	8.28516
6.85925	8.22551
6.5588	8.48504
6.24285	8.6242
25.5184	9.12193
24.7868	21.6165
31.9634	20.8203
25.4279	22.8764
32.8414	2.76779
24.8868	15.1683
29.9517	21.2565
26.6119	2.55929
27.0912
31.1543

## Sheet: Fig 2i
No. of HMGB1+ cells/100 hepatocytes
HBV+DEN	Sham+DEN				HBV+DEN	Sham+DEN
56.9307	36.0825			Average	48.2676	12.6776
59.7436	31.7073			SD	15.8855	10.8501
61.9621	26.6462
56.015	26.9189			p-value, unpaired t-test
52.2044	25.3112			No.of HMGB1+ cells/100 hepatocytes	HBV+DEN vs Sham+DEN		p =	1.38e-20
53.9224	25.1705
57.9513	24.4419
	23.7463
35.1499
36.3254	8.57143
39.0805	8.10644
36.7965	8
37.2024	8.2716
37.2668	8.12434
37.8413	7.67796
38.5202
	4.36893
35.5818	7.19875
33.713	8
32.6401	7.67018
30.7806	8.50202
30.2624
29.4368	5.07906
30.5805	4.71976
36.0621	4.38931
	4.31332
36	4.63576
38	4.68384
42	4.69136
46
37	36.4362
40	35.0427
	28.0385
65	24.6241
77	23.4076
87	20.9222
86	20.2638
57
80	5.20231
	5.79869
61	6.29921
68	6.6474
57	7.32601
49	8.33333
38	8.51466
59
	1.25196
	1.34529
	1.41094
	1.45243
	1.80348
	2.01965

## Sheet: Fig 3b
Tumor area at 8M
Mouse number	IL-33KO	ST2KO	IRF3KO	WT
1	0	0	0	0.781189
2	0	0.915612	0	6.79541
3	1.45245	0	0	1.02234
4	0.351001	0	2.693	6.74757
5	1.20827	0	0	3.49787
6	0		0	0.953017
7	2.51677			11.921
Average	0.789785	0.183122	0.448833	4.5312
SD	0.971301	0.409474	1.09941	4.18119
p-value, one-way ANOVA
Tumor area	IL33KO vs WT		p =	0.0346
	ST2KO vs WT		p =	0.0235
	IRF3KO vs WT		p =	0.0255

## Sheet: Fig 3d
No. of PCNA+ Cells/100 hepatocytes
	IL33KO	ST2KO	IRF3KO	WT
	17.8571	6.53595	55.4688	71.2575
	25.6	3.39506	57.5758	64.4366
	31	2.43408	54.4413	65.2542
	25	7.2	51.9651	63.5484
	24	6.3197	39.7959	68.3462
	18	8.70488	37.2056	66.3124
	15	9.37207	34.8428
		10.6645		10.1933
	12		30	11.0215
	9	22.0995	1	9.41036
	15	24.1509	27	7.75862
	8	24.8042	21	8.06335
	45	27.8846	1	8.16082
	15	28.2477		8.71595
	46		45.8875
	12	9.95025	45.3781	37
		5.26316	33.7349	26
	33	4.22886	33.2969	35
	16	7.50247		5.67485
	37		7.89474	6.09982
	8	2.6455	3.69231	5.12157
	9	3.13316	2.32108	4.90686
	15	2.91734	3.40741	74.7076
	32	2.6862	3.75147	68.9059
	10	2.29312	3.24803	50.2638
	8		2.71382	50.2708
		1.57068	2.41993	49.1957
	56	1.34771
	5	1.07914	11.6402	78.5714
	4	1	10.2339	86.2205
	15	1	9.69582	45.4082
	26	1	10.4816	46.5074
		75.3923	11.5909	45.4006
		45.4052	12.9785	42.454
		52.5674	12.8721
		52.5674	13.9406	62.0968
		62.0203		64.9057
		41.4316	13.2231	63.2708
		62.0203	9.40367	59.8409
		62.0203	6.56934	59.106
		54.4571	5.57692	57.2776
		40.7637	5.96293	55.2359
		54.4571	7.17736
		40.5675
		51.9924
		48.9796
		46.7593
		46.1784
		42.5824
		42.2846
Average	20.4296	25.0408	19.4839	43.2085
SD	13.3036	23.0382	17.9776	25.7841
p-value, one-way ANOVA
No. of PCNA+ cells/ 100 hepatocytes	IL33KO vs WT		p =	0.0001
	ST2KO vs WT		p =	0.0026
	IRF3KO vs WT		p =	1.5e-05

## Sheet: Fig 3e
%ST2+ cells in liver (4M)
												IL-33KO	WT	IL-33KO	WT
	IL-33KO						WT					Average		SD
Treg	26.7619	24.9564	26.7666	18.6603	28.4922	12.777	41.7518	46.458	45.2098	36.7232		23.0691	42.5357	6.09336	4.35643
Th2	39.9425	48.8889	30.5556	39.6491	41.5709	40.6015	60.2857	56.9296	60.1504	52.5463		40.2014	57.478	5.84675	3.63535
CD4 T eff	38.2	40.7	39.7	25.9	35.7	23.3	44.5	46.8	51.1	32.9		33.9167	43.825	7.45612	7.78005
CD8 T	0.5	0.23	0.34	0.17	0.49	0.75	0.54	0.44	1.93	8.76		0.413333	2.9175	0.212101	3.95392
CD3-	49	55.1	57.6	29.7	48.6	26.8	15.2	14.5	33.1	16.2		44.4667	19.75	13.0641	8.9273
p-value, one-way ANOVA
IL33KO vs WT	Treg		p =	0.0006
	Th2		p =	0.0008
	CD4 T eff		p =	0.0774
	CD8 T		p =	0.1486
	CD3-		p =	0.0112

[truncated: 35 more sheets: Fig 3f, Fig 3g, Fig 3h, Fig 4b, Fig 4e, Fig 4f, Fig 4h, Fig 4i, Fig 5b, Fig 5e, Fig 5f, Supple Fig 1a, Supple Fig 1b, Supple Fig 1d, Supple Fig 1e, Supple Fig 1g, Supple Fig 2a, Supple Fig 2c, Supple Fig 2d, Supple Fig 2e …]
